# Supplementary material for: 3D Imaging of Indentation Damage in Bone
Source: Materials (Basel). 2018 Dec 13;11(12):2533. doi: 10.3390/ma11122533 (PMC6316674; doi:10.3390/ma11122533)
Supplement: Supplementary file 1 [file materials-11-02533-s001.zip]

Archive with 2 entries (2 files):
- Document S1 (materials and methods).pdf
- Video S1  (animated sequences showing indentation damage in bone).mpg
